# Supplementary material for: Volcanic activity controls cholera outbreaks in the East African Rift
Source: PLoS Negl Trop Dis. 2020 Aug 10;14(8):e0008406. doi: 10.1371/journal.pntd.0008406 (PMC7441828; doi:10.1371/journal.pntd.0008406)
Supplement: S1 Table — (XLSX) [file pntd.0008406.s001.xlsx]

## Sheet: Feuil1
Year	Week	Month	Average SO2 emission by the volcano (Tonnes/day)	Lake water conductivity (µS/cm)	Lake water temperature (°C)	pH	Lake dissolved oxygen (mg/l)	Rainfall (mm/week)	Average air temperature (°C)	Number of patients recorded
2007	1	Jan	3900	1140	27.1	8.79	6.54	19.8	20.9	45
2007	3	Jan	2010	1141	25.8	8.45	6.22	18.5	19.1	37
2007	7	Feb	2225	1120	24.9	9.32	7.1	17	19.7	9
2007	9	Feb	2230	1105	24.76	8.92	6.99	15.2	21	9
2007	11	Mar	1500	1090	25.27	8.56	6.8	17.3	20.45	1
2007	12	Mar	1052	1095	25.69	9.13	7.46	9	20.45	3
2007	15	Apr	2950	1112	26	8.57	7.19	8	20.55	14
2007	17	Apr	3540	1130	26.2	8.58	7.62	8.4	20.55	33
2007	19	May	1035	1069	24.74	8.61	4.96	8.5	20.45	3
2007	21	May	2600	1108	25.64	8.2	4.87	9.6	20.45	11
2007	23	Jun	2895	1113	24.12	8.2	5.48	3	19.75	13
2007	25	Jun	1995	1080	23.81	8.1	5.64	4	19.75	5
2007	27	Jul	2005	1115	23.49	8.5	5.79	3	19.15	6
2007	29	Jul	4200	1195	27	8.51	6.07	4	19.15	52
2007	33	Aug	3100	1062	26	8.2	6.94	8.2	20.55	17
2007	34	Aug	2500	1010	24	8.2	6.1	19	19	2
2007	36	Sep	3008	1098	26	9.11	10.66	20	20.8	15
2007	38	Sep	2800	1065	25	9	8.3	21.2	18.2	12
2007	40	Oct	3040	1115	23.91	9	7.23	19.5	20.5	16
2007	42	Oct	2150	1123	26.5	9.21	9.25	20.1	20.5	28
2007	44	Oct	3650	1132	26	9.14	10.43	22.2	20.5	37
2007	46	Nov	3100	1185	26.2	9.23	8.32	22.1	20.1	42
2007	48	Nov	1600	1025	24	8.89	8.1	20.4	18.4	2
2007	50	Dec	3039	1128	25	9.6	6.96	23.2	20.9	16
2007	52	Dec	2400	1060	25.6	9.8	6.4	24	20.9	10
2008	2	Jan	1057	1056	23.66	9.7	6.59	15.4	17.4	3
2008	4	Jan	900	1032	23.2	9	6.3	15	17.8	5
2008	7	Feb	1980	1060	23.6	8.69	6.87	13.2	18	4
2008	9	Feb	1985	1095	24.2	9.26	7.11	18.2	19.75	5
2008	10	Mar	2810	1140	25.8	9.3	5.06	15.2	20.25	12
2008	12	Mar	2240	1138	24.1	8.7	5.21	7.3	20.25	9
2008	14	Apr	2200	1132	24.45	8.4	4.46	10.8	21.1	8
2008	16	Apr	2300	1065	24.45	8.1	4.54	13.1	21.1	2
2008	18	Apr	1895	1052	24.2	8.8	5.1	7.6	18	4
2008	20	May	2915	1130	25.6	9	4.64	17.3	20.5	14
2008	22	May	3010	1132	26	8.79	6.08	12.8	20.5	15
2008	24	Jun	2898	1125	25.8	9.07	7.29	8	19.3	13
2008	26	Jun	1058	1077	24	9.01	7.8	4	17.4	3
2008	27	Jul	2010	1098	24.7	9.02	8.57	2.4	19.65	6
2008	29	Jul	2000	1112	23.8	8.54	7.51	3	17.4	1
2008	32	Aug	1802	1100	22.95	8.72	6.44	6	20.45	4
2008	34	Aug	2248	1080	26	8.82	7.27	5	20.45	9
2008	35	Aug	2450	1055	24.21	8.97	9.02	6	20.45	10
2008	38	Sep	1825	1015	23.7	8.02	9	10	18	4
2008	39	Sep	2000	1010	24.07	7.82	9.3	11	20.85	2
2008	41	Oct	2235	1019	24.1	8.7	8	18	19.3	9
2008	43	Oct	2008	1014	24.3	8.23	7.9	20	19.9	6
2008	45	Nov	2815	1100	25	8.3	8.1	19.8	18	12
2008	48	Nov	2501	1120	25.3	8.74	8.3	31.6	18.4	10
2008	50	Dec	2005	1123	24.9	8.4	7.25	24	19.7	6
2008	52	Dec	1800	985	23.5	7.6	7.4	22.5	20	0
2009	2	Jan	2100	1115	25.2	8.52	7.9	8	17.3	8
2009	4	Jan	2025	1112	24.03	9.08	8.09	4	17.3	7
2009	6	Feb	1900	1016	23.8	8.4	7.2	30	17	0
2009	9	Feb	1998	1130	24.53	9.39	7.44	18	17	5
2009	11	Mar	1600	1089	23.9	7.9	7.38	23	17.4	2
2009	13	Mar	1902	1079	24	8.56	7.5	8	17	4
2009	15	Apr	2108	1088	24.7	8.9	8.1	9	17	8
2009	16	Apr	2000	1100	26	9.12	7.64	14	17.5	20
2009	17	Apr	3050	1110	25.6	9.08	6.65	8	17	16
2009	19	May	2605	1089	25	9.2	7.6	10	16.4	11
2009	22	May	3010	1120	25	9.08	8.24	12	17.2	15
2009	24	Jun	2890	1128	25.5	9.12	7.33	6	16.9	13
2009	26	Jun	2010	1130	25.2	8.6	7.45	2	17.6	6
2009	28	Jul	1903	1128	25	8.2	7.9	3	18.1	4
2009	31	Jul	3045	1108	26	8.988	6.25	1	20	16
2009	32	Aug	2200	1025	24	8.3	6.9	2	18.6	0
2009	35	Aug	1906	1100	24.7	9	7.2	1	20	4
2009	38	Sep	2900	1138	25.2	8.1	7.7	2	19.1	25
2009	39	Sep	2800	1135	25.4	9	7.9	10.6	19.3	23
2009	41	Oct	3210	1140	25.2	8.5	7.3	20	17.3	19
2009	44	Oct	3010	1136	25.3	8.9	7.6	20.1	16.8	15
2009	46	Nov	2785	1128	25.5	8.23	7.35	15.2	16.9	12
2009	48	Nov	2800	1195	26.1	8.2	7.1	21	17.1	49
2009	50	Dec	3300	1122	26	8.3	6.45	31.6	16.1	23
2009	52	Dec	2800	1120	25.7	8.8	7.69	20	16.6	21
2010	1	Jan	2800	1120	24.7	8.7	7.3	21	16.8	12
2010	4	Jan	2448	1122	24.3	8.01	6.3	22	17.5	10
2010	6	Feb	2000	1072	23.2	8.23	7.2	7.6	17.4	1
2010	8	Feb	2900	1126	24.8	8.6	7.63	30.8	17	13
2010	10	Mar	2500	1091	23	8.54	7.22	7.35	17.8	1
2010	12	Mar	2580	1131	26	9.5	7.36	23.7	16.7	27
2010	14	Apr	2500	1084	25.1	8.55	7.1	4.9	17.4	10
2010	18	Apr	1055	1108	23.7	8.89	6.34	4.4	16.7	3
2010	20	May	3352	1126	25.6	9.1	7.52	7.3	17.4	24
2010	22	May	2510	1124	24.4	9.3	8.2	12.8	16.4	10
2010	24	Jun	2505	1131	24.6	9.7	8.4	4.8	16.9	10
2010	26	Jun	2249	1112	24.3	9.03	7.94	2.4	17.6	9
2010	29	Jul	1852	1111	24	8.7	7.6	2.1	17.4	4
2010	31	Jul	2019	1115	24.3	9	6.35	1	20.1	7
2010	33	Aug	2500	975	23.1	7.9	7.5	2	19.9	0
2010	34	Aug	2820	1130	24.23	9.04	8	2	19.1	12
2010	36	Sep	3101	1115	25.1	9.3	8.3	13.9	18.3	17
2010	38	Sep	2890	1100	26	9.04	8.03	10.7	18.4	20
2010	41	Oct	3150	1102	25.9	8.65	7.23	18.6	17.4	18
2010	42	Oct	2250	1140	25	8.57	7.11	19.9	16.8	2
2010	45	Nov	2892	1116	25.1	8.65	6.95	12.4	17.2	13
2010	48	Nov	1065	1087	24.01	9.12	7.17	20.1	17.1	3
2010	51	Dec	1990	1092	23.5	8.36	7.65	19.1	16.3	5
2010	52	Dec	2200	1089	23.4	9.1	7.2	11.9	16.6	2
2011	2	Jan	2100	1086	23.97	8.25	6.65	5.7	16.7	2
2011	4	Jan	1052	1092	23.98	9	6.9	1.5	18	3
2011	6	Feb	2600	1010	23	8.1	7	3.2	17.6	0
2011	9	Feb	1010	1087	25.15	9.43	6.85	3.3	17.8	2
2011	11	Mar	2200	987	23.5	8.0	6.32	7.2	17.2	0
2011	13	Mar	1490	1084	24.4	9.45	7.07	9.9	17.6	3
2011	15	Apr	1120	1068	24.35	9.5	7.1	1	16.8	2
2011	17	Apr	1532	1050	23.9	9.1	6.89	5.7	17	3
2011	19	May	1200	935	23.1	8.3	6.23	8.6	16.4	0
2011	21	May	990	1082	23.6	9.1	7.2	2	16.1	2
2011	23	Jun	2500	985	23	7.98	6.23	4.3	16.9	0
2011	25	Jun	1000	1098	24.12	9.34	6.16	6.7	15.3	1
2011	27	Jul	1500	988	23.4	9.5	6.7	1	16.1	0
2011	30	Jul	512	1010	23.6	8.6	7.2	2.4	16.2	0
2011	31	Aug	986	1100	24.38	8.35	6.33	1	16.2	2
2011	34	Aug	1542	1130	23.75	9.66	6.42	2	17	3
2011	36	Sep	2950	1123	26	9.74	6.87	2	16.9	14
2011	39	Sep	3910	1160	26.4	9.63	4.65	8	16.7	45
2011	41	Oct	3905	1165	26.5	9	7.4	1	16.4	45
2011	42	Oct	3710	1135	26	9	7.36	2	17.3	38
2011	44	Nov	4952	1200	28	8.4	5.9	6	17.6	79
2011	47	Nov	2000	1132	25.6	8.6	6.5	15	16.9	24
2011	50	Dec	3200	1103	25.2	9.53	5.7	11	16.8	19
2012	2	Jan	998	1059	24.7	9.1	6.3	3	17.4	2
2012	4	Jan	1001	1100	24.18	8.94	7.75	1	17.4	2
2012	6	Feb	822	1047	24.6	8.1	7.6	1	18.2	1
2012	8	Feb	1580	1085	24.8	8.3	6.5	5	17	4
2012	11	Mar	2000	1098	24.84	9.17	6.86	4	18.2	2
2012	13	Mar	2500	1034	23.2	8.3	6.4	7	18.4	0
2012	15	Apr	1600	1050	24.34	9.16	6.74	10	16.7	2
2012	17	Apr	1012	1045	24.9	9.21	6.83	6	16.7	2
2012	19	May	1500	1000	23.2	7.9	6.3	2	16	0
2012	21	May	1200	950	23.1	8.8	6.2	8	16	0
2012	23	Jun	1015	1068	23.47	8.3	5.83	4	15.8	2
2012	25	Jun	1010	1010	23.32	8.4	4.57	2	15.3	1
2012	27	Jul	1560	1052	23.24	9.26	5.9	1	15.8	3
2012	29	Jul	1487	1063	24.3	9.77	6.88	2	16	3
2012	31	Aug	1010	1061	24.2	9.2	6.3	1	16.8	2
2012	33	Aug	2000	1030	23.6	7.78	6.7	1	16.7	0
2012	37	Sep	1565	1052	23.64	9	7.6	3	16.7	3
2012	39	Sep	1000	1025	24.4	8.97	7.17	2	17.8	1
2012	41	Oct	810	1032	23.5	8.3	7.3	3	17.6	1
2012	43	Oct	1300	1115	25	8.86	7.41	3	17.8	11
2012	45	Nov	1602	1048	24.1	8.3	6.93	4	16.8	3
2012	47	Nov	1895	1067	24.6	8.41	6.3	7	17.5	4
2012	50	Dec	2010	1082	24.5	9.2	6.4	5.2	17.3	6
2012	52	Dec	2895	1089	25	9.1	6.23	10	16.9	13
