# Supplementary material for: Volcanic activity controls cholera outbreaks in the East African Rift
Source: PLoS Negl Trop Dis. 2020 Aug 10;14(8):e0008406. doi: 10.1371/journal.pntd.0008406 (PMC7441828; doi:10.1371/journal.pntd.0008406)
Supplement: S2 Table — (XLSX) [file pntd.0008406.s002.xlsx]

## Sheet: Feuil1
Year	Month	Week	Fish sampled	Abundance of Vibrio cholerae in fish intestines(CFU/g)	Abundance of Vibrio cholerae in fish gills(CFU/g)
2016	Jan	1	1	3540	3120
2016	Jan	1	2	4200	2595
2016	Jan	1	3	3820	2855
2016	Jan	1	4	3490	3490
2016	Jan	1	5	4100	2938
2016	Jan	1	6	3650	3000
2016	Jan	3	1	4200	3850
2016	Jan	3	2	4400	3200
2016	Jan	3	3	3900	3600
2016	Jan	3	4	4690	4450
2016	Jan	3	5	5200	3500
2016	Jan	3	6	4610	4200
2016	Feb	5	1	0	0
2016	Feb	5	2	0	0
2016	Feb	5	3	0	0
2016	Feb	5	4	0	0
2016	Feb	5	5	0	0
2016	Feb	5	6	0	0
2016	Feb	7	1	4500	3820
2016	Feb	7	2	4900	4500
2016	Feb	7	3	5200	4550
2016	Feb	7	4	4800	4750
2016	Feb	7	5	5500	5180
2016	Feb	7	6	6300	6000
2016	Mar	9	1	2870	1850
2016	Mar	9	2	3310	2558
2016	Mar	9	3	2720	2450
2016	Mar	9	4	3000	2960
2016	Mar	9	5	3100	3000
2016	Mar	9	6	1800	1100
2016	Mar	11	1	2800	2500
2016	Mar	11	2	2500	1750
2016	Mar	11	3	2050	2050
2016	Mar	11	4	2250	1900
2016	Mar	11	5	3000	2600
2016	Mar	11	6	1800	1200
2016	Apr	13	1	1500	1000
2016	Apr	13	2	1400	750
2016	Apr	13	3	400	80
2016	Apr	13	4	1350	830
2016	Apr	13	5	1350	1200
2016	Apr	13	6	1200	1000
2016	Apr	15	1	1800	800
2016	Apr	15	2	2800	1500
2016	Apr	15	3	2350	1120
2016	Apr	15	4	2100	950
2016	Apr	15	5	1150	1150
2016	Apr	15	6	1800	1200
2016	May	18	1	1400	1200
2016	May	18	2	1600	1500
2016	May	18	3	850	550
2016	May	18	4	950	500
2016	May	18	5	1500	1400
2016	May	18	6	900	850
2016	May	20	1	3030	3470
2016	May	20	2	3172	2650
2016	May	20	3	2800	2680
2016	May	20	4	3200	2900
2016	May	20	5	3100	3100
2016	May	20	6	3300	3200
2016	Jun	22	1	2900	2800
2016	Jun	22	2	3300	3500
2016	Jun	22	3	3200	2200
2016	Jun	22	4	3100	2900
2016	Jun	22	5	2900	2400
2016	Jun	22	6	2600	1800
2016	Jun	25	1	3000	3000
2016	Jun	25	2	2500	2100
2016	Jun	25	3	1800	1300
2016	Jun	25	4	1750	1600
2016	Jun	25	5	1650	1500
2016	Jun	25	6	2500	2500
2016	Jul	27	1	0	0
2016	Jul	27	2	0	0
2016	Jul	27	3	0	0
2016	Jul	27	4	0	0
2016	Jul	27	5	0	0
2016	Jul	27	6	0	0
2016	Jul	29	1	0	0
2016	Jul	29	2	0	0
2016	Jul	29	3	0	0
2016	Jul	29	4	0	0
2016	Jul	29	5	0	0
2016	Jul	29	6	0	0
2016	Aug	31	1	0	0
2016	Aug	31	2	5	0
2016	Aug	31	3	10	0
2016	Aug	31	4	15	0
2016	Aug	31	5	0	0
2016	Aug	31	6	30	0
2016	Aug	34	1	2800	2400
2016	Aug	34	2	1910	1500
2016	Aug	34	3	2500	1850
2016	Aug	34	4	2850	2900
2016	Aug	34	5	3008	3000
2016	Aug	34	6	2832	2450
2016	Sep	36	1	10	0
2016	Sep	36	2	0	0
2016	Sep	36	3	5	0
2016	Sep	36	4	15	0
2016	Sep	36	5	12	0
2016	Sep	36	6	20	0
2016	Sep	38	1	0	0
2016	Sep	38	2	0	0
2016	Sep	38	3	0	0
2016	Sep	38	4	0	0
2016	Sep	38	5	0	0
2016	Sep	38	6	0	0
2016	Oct	40	1	0	0
2016	Oct	40	2	0	0
2016	Oct	40	3	0	0
2016	Oct	40	4	0	0
2016	Oct	40	5	0	0
2016	Oct	40	6	0	0
2016	Oct	43	1	0	0
2016	Oct	43	2	0	0
2016	Oct	43	3	0	0
2016	Oct	43	4	0	0
2016	Oct	43	5	0	0
2016	Oct	43	6	0	0
2016	Nov	45	1	0	0
2016	Nov	45	2	0	0
2016	Nov	45	3	0	0
2016	Nov	45	4	0	0
2016	Nov	45	5	0	0
2016	Nov	45	6	0	0
2016	Nov	47	1	0	0
2016	Nov	47	2	0	0
2016	Nov	47	3	0	0
2016	Nov	47	4	0	0
2016	Nov	47	5	0	0
2016	Nov	47	6	0	0
2016	Dec	49	1	1500	1800
2016	Dec	49	2	1000	0
2016	Dec	49	3	1850	1890
2016	Dec	49	4	2500	2512
2016	Dec	49	5	3800	3500
2016	Dec	49	6	1350	1100
2016	Dec	51	1	5000	4800
2016	Dec	51	2	5700	5700
2016	Dec	51	3	7100	7100
2016	Dec	51	4	3400	3500
2016	Dec	51	5	4000	3900
2016	Dec	51	6	4800	5000
2017	Jan	1	1	0	0
2017	Jan	1	2	0	0
2017	Jan	1	3	0	0
2017	Jan	1	4	0	0
2017	Jan	1	5	0	0
2017	Jan	1	6	0	0
2017	Jan	3	1	0	0
2017	Jan	3	2	0	0
2017	Jan	3	3	0	0
2017	Jan	3	4	0	0
2017	Jan	3	5	0	0
2017	Jan	3	6	0	0
2017	Feb	5	1	0	0
2017	Feb	5	2	0	0
2017	Feb	5	3	0	0
2017	Feb	5	4	0	0
2017	Feb	5	5	0	0
2017	Feb	5	6	0	0
2017	Feb	7	1	660	380
2017	Feb	7	2	620	350
2017	Feb	7	3	450	0
2017	Feb	7	4	585	550
2017	Feb	7	5	690	650
2017	Feb	7	6	595	470
2017	Mar	9	1	4950	3500
2017	Mar	9	2	5800	5500
2017	Mar	9	3	4250	3800
2017	Mar	9	4	4800	3500
2017	Mar	9	5	4500	3000
2017	Mar	9	6	5100	4700
2017	Mar	11	1	4540	3550
2017	Mar	11	2	4800	3900
2017	Mar	11	3	5800	4500
2017	Mar	11	4	5950	5500
2017	Mar	11	5	6400	6200
2017	Mar	11	6	4910	3950
2017	Apr	13	1	0	0
2017	Apr	13	2	0	0
2017	Apr	13	3	0	0
2017	Apr	13	4	0	0
2017	Apr	13	5	0	0
2017	Apr	13	6	0	0
2017	Apr	15	1	0	0
2017	Apr	15	2	0	0
2017	Apr	15	3	0	0
2017	Apr	15	4	0	0
2017	Apr	15	5	0	0
2017	Apr	15	6	0	0
2017	May	18	1	0	0
2017	May	18	2	0	0
2017	May	18	3	0	0
2017	May	18	4	0	0
2017	May	18	5	0	0
2017	May	18	6	0	0
2017	May	20	1	0	0
2017	May	20	2	0	0
2017	May	20	3	0	0
2017	May	20	4	0	0
2017	May	20	5	0	0
2017	May	20	6	0	0
2017	Jun	22	1	620	650
2017	Jun	22	2	700	480
2017	Jun	22	3	740	410
2017	Jun	22	4	550	625
2017	Jun	22	5	500	735
2017	Jun	22	6	490	400
2017	Jun	25	1	0	0
2017	Jun	25	2	0	0
2017	Jun	25	3	0	0
2017	Jun	25	4	0	0
2017	Jun	25	5	0	0
2017	Jun	25	6	0	0
2017	Jul	27	1	4800	5200
2017	Jul	27	2	4700	4500
2017	Jul	27	3	4000	3650
2017	Jul	27	4	3000	2370
2017	Jul	27	5	4500	4780
2017	Jul	27	6	4200	3500
2017	Jul	29	1	4100	3800
2017	Jul	29	2	3580	3200
2017	Jul	29	3	4200	4000
2017	Jul	29	4	5300	5000
2017	Jul	29	5	3820	3000
2017	Jul	29	6	3000	2000
2017	Aug	31	1	4200	4200
2017	Aug	31	2	5200	3800
2017	Aug	31	3	5000	4200
2017	Aug	31	4	4400	4500
2017	Aug	31	5	3980	3800
2017	Aug	31	6	4220	3500
2017	Aug	34	1	5800	6650
2017	Aug	34	2	6450	5200
2017	Aug	34	3	5080	4900
2017	Aug	34	4	3900	4500
2017	Aug	34	5	4270	4450
2017	Aug	34	6	4500	4900
2017	Sep	37	1	850	680
2017	Sep	37	2	580	400
2017	Sep	37	3	450	280
2017	Sep	37	4	730	540
2017	Sep	37	5	440	500
2017	Sep	37	6	550	0
2017	Sep	38	1	0	0
2017	Sep	38	2	0	0
2017	Sep	38	3	0	0
2017	Sep	38	4	0	0
2017	Sep	38	5	0	0
2017	Sep	38	6	0	0
2017	Oct	40	1	0	0
2017	Oct	40	2	0	0
2017	Oct	40	3	0	0
2017	Oct	40	4	0	0
2017	Oct	40	5	0	0
2017	Oct	40	6	0	0
2017	Oct	43	1	8700	7920
2017	Oct	43	2	8900	8115
2017	Oct	43	3	8500	7515
2017	Oct	43	4	8700	7800
2017	Oct	43	5	9200	7250
2017	Oct	43	6	8800	8200
2017	Nov	45	1	0	0
2017	Nov	45	2	0	0
2017	Nov	45	3	0	0
2017	Nov	45	4	0	0
2017	Nov	45	5	0	0
2017	Nov	45	6	0	0
2017	Nov	47	1	0	0
2017	Nov	47	2	0	0
2017	Nov	47	3	0	0
2017	Nov	47	4	0	0
2017	Nov	47	5	0	0
2017	Nov	47	6	0	0
2017	Dec	49	1	0	0
2017	Dec	49	2	0	0
2017	Dec	49	3	0	0
2017	Dec	49	4	0	0
2017	Dec	49	5	0	0
2017	Dec	49	6	0	0
2017	Dec	51	1	0	0
2017	Dec	51	2	0	0
2017	Dec	51	3	0	0
2017	Dec	51	4	0	0
2017	Dec	51	5	0	0
2017	Dec	51	6	0	0
