# Supplementary material for: Volcanic activity controls cholera outbreaks in the East African Rift
Source: PLoS Negl Trop Dis. 2020 Aug 10;14(8):e0008406. doi: 10.1371/journal.pntd.0008406 (PMC7441828; doi:10.1371/journal.pntd.0008406)
Supplement: S3 Table — The number of cholera cases in the Katana health zone counted twice a month over the same period is indicated. (XLSX) [file pntd.0008406.s003.xlsx]

## Sheet: Feuil1
Year	Month	Week	Number of patients recorded	Abundance of Vibrio cholerae in water (CFU/100 ml)	Temperature (°C)	Salinity (‰)	Average SO2 emission by the volcano (Tonnes/day)
2016	Jan	1	8	10200	25.1	1.00166	2200
2016	Jan	3	11	14300	26	1.05175	2500
2016	Feb	5	1	0	24	0.758308	900
2016	Feb	7	13	11100	26.4	1.07684	2800
2016	Mar	9	8	12000	25.2	0.973672	2500
2016	Mar	11	5	8200	25.6	1.03972	1900
2016	Apr	13	7	6200	25.5	1.0317	1850
2016	Apr	15	12	7100	26	1.05676	2000
2016	May	18	7	4200	25.6	1.04072	2200
2016	May	20	10	13000	26.2	1.05175	2300
2016	Jun	22	0	10200	22.5	0.837373	1500
2016	Jun	25	1	8000	25	0.952709	1400
2016	Jul	27	0	0	22	0.817569	1000
2016	Jul	2ç	0	0	22.8	0.842327	1200
2016	Aug	31	0	3100	22	0.808665	1300
2016	Aug	34	1	8000	25	0.951711	1500
2016	Sep	36	0	20	23	0.802732	850
2016	Sep	38	0	0	23	0.849267	850
2016	Oct	40	0	0	22	0.655179	800
2016	Oct	43	0	0	23	0.822517	900
2016	Nov	45	0	0	23.6	0.852242	910
2016	Nov	47	0	0	24	0.865139	920
2016	Dec	49	2	8000	25.8	1.05175	1200
2016	Dec	51	1	4500	25.1	0.976669	1000
2017	Jan	1	0	0	24	0.86911	930
2017	Jan	3	0	0	23.9	0.86117	1500
2017	Feb	5	0	0	24	0.868117	880
2017	Feb	7	0	3000	25	0.886989	820
2017	Mar	9	0	16000	24.9	0.916831	1600
2017	Mar	11	0	18600	25	0.931771	1800
2017	Apr	13	0	0	24	0.872088	830
2017	Apr	15	0	0	23.7	0.880034	820
2017	May	18	0	0	23	0.867124	1800
2017	May	20	0	0	24	0.874074	830
2017	Jun	22	0	3000	25	0.882021	950
2017	Jun	25	0	0	23.8	0.858193	850
2017	Jul	27	10	14000	26.6	1.11203	2200
2017	Jul	29	10	16200	26.7	1.11203	2500
2017	Aug	31	16	15300	26.8	1.08488	3200
2017	Aug	34	48	22200	27	1.15232	3900
2017	Sep	37	22	2000	26.8	1.08488	3500
2017	Sep	38	0	12000	24	0.856209	1800
2017	Oct	40	0	0	24.2	0.862162	2000
2017	Oct	43	27	23000	27	1.16543	4000
2017	Nov	45	0	0	23	0.842327	825
2017	Nov	47	0	0	23.5	0.839354	810
2017	Dec	49	0	0	23	0.852242	830
2017	Dec	51	0	0	24.2	0.856209	835
